# Supplementary material for: Association between Angiotensin-converting enzyme (ACE) insertion/deletion polymorphism and hypertension in a Ghanaian population
Source: PLoS One. 2024 Dec 12;19(12):e0311692. doi: 10.1371/journal.pone.0311692 (PMC11637408; doi:10.1371/journal.pone.0311692)
Supplement: S1 Dataset — (XLSX) [file pone.0311692.s002.xlsx]

## Sheet: MINIMAL DATA SET
ID	Group	Sex	Age	HistoryofHypertension	MaritalStatus	Educationalstatus	Occupation	Hist.Smoke	Alcoholconsumption	Exercise	BMI	BMIcat	IDgenotype2	Dominant	Recessive	Codominant	ACEConc	SBP	DBP	HR	TC	HDLC	Glu	LDLC	VLDLC	CR	Trig	K	Na	Cl	ALDCon	HbA1c
HT-66	Hypertensives	Female	47	No	married	No formal education	Gov't worker	No	No	No	24.5913	Normal	DD	ID+DD	DD	DD+II	#NULL!	167.5	105.5	77	7.48	1.99	4.92	1.9	0.82	0.8	2.11	#NULL!	#NULL!	#NULL!	#NULL!	5.6
NT-68	Normotensives	Female	25	Yes	single	Tertiary	Self-employed	No	No	No	22.769	Normal	DD	ID+DD	DD	DD+II	#NULL!	127.5	84	82.5	7.41	1.86	0.32	4.7	0.85	5.21	1.88	50.67	166	102.7	#NULL!	10.61
NT-70	Normotensives	Male	30	No	single	High school	Unemployed	No	No	No	23.1206	Normal	ID	ID+DD	ID+II	ID	#NULL!	128	78.5	25.5	12.12	1.64	1.48	1.28	0.83	9.67	1.82	46.72	132.1	96.7	#NULL!	6.02
NT-30	Normotensives	Male	28	No	single	High school	Unemployed	Yes	No	No	21.7982	Normal	ID	ID+DD	ID+II	ID	50.66	120	74.5	49	2.53	0.17	10.17	2.95	1.02	10.52	2.25	44.27	170.8	94.5	52.24	4.8
NT-13	Normotensives	Female	24	Yes	single	Tertiary	Unemployed	No	No	No	18.8672	Normal	DD	ID+DD	DD	DD+II	39.83	110	72.5	89.5	3.38	0.76	2.75	2.26	0.36	5.82	0.79	39.23	153.6	108.2	28.28	10.31
NT-6	Normotensives	Male	49	Yes	single	Tertiary	Gov't worker	No	Yes	Yes	27.1314	Overweight	ID	ID+DD	ID+II	ID	30.2	165	107.5	32	7.2	0.17	4.12	3.21	0.68	9.75	1.49	38.41	166.2	96.2	252.3	5.3
NT-63	Normotensives	Female	37	No	single	Tertiary	Unemployed	No	No	No	21.7865	Normal	DD	ID+DD	DD	DD+II	#NULL!	109.5	73	65	5.35	0.93	0.12	3.71	0.71	7.52	1.56	38.16	148.5	100.2	#NULL!	5.21
NT-16	Normotensives	Male	90	No	married	Primary	Self-employed	No	No	No	25.3934	Overweight	ID	ID+DD	ID+II	ID	40.42	68	38.5	38	5.46	1.06	6.07	1.09	0.74	7.49	1.62	37.23	162.3	97.5	20.61	8.42
NT-69	Normotensives	Female	22	Yes	single	Tertiary	Unemployed	No	No	No	29.8216	Overweight	ID	ID+DD	ID+II	ID	#NULL!	107	64.5	69	3.82	1.24	0.28	3.21	0.58	9.75	1.27	36.14	142.9	103.2	#NULL!	5.13
NT-28	Normotensives	Female	25	No	single	Tertiary	Unemployed	No	No	No	27.5348	Overweight	ID	ID+DD	ID+II	ID	49.26	98.5	69	78.5	6.29	2.57	3.42	3.37	0.35	3.2	0.76	35.66	158.2	110.1	49.31	4.46
NT-53	Normotensives	Male	41	No	married	High school	Self-employed	No	No	No	31.9559	Obese	DD	ID+DD	DD	DD+II	75.53	139.5	99.5	52	12.09	1.87	3.99	1.51	0.61	2.79	1.34	34.43	148.7	104.8	68.37	5.21
NT-72	Normotensives	Female	22	Yes	single	Tertiary	Unemployed	No	No	Yes	26.2985	Overweight	ID	ID+DD	ID+II	ID	#NULL!	121	83.5	77.5	3.98	3.1	0.47	0.32	0.56	1.68	1.24	32.97	162.7	100.2	#NULL!	4.89
NT-45	Normotensives	Female	23	Yes	single	Tertiary	Unemployed	No	Yes	Yes	21.0435	Normal	DD	ID+DD	DD	DD+II	65.7	99	65	86	4.35	1.35	1.87	1.09	0.23	4.72	0.51	32.7	156.5	103.2	42.75	4.45
NT-12	Normotensives	Female	22	No	single	Tertiary	Unemployed	No	No	No	22.6836	Normal	ID	ID+DD	ID+II	ID	39.78	110.5	81.5	67.5	4.56	1.65	0.42	2.37	0.54	3.61	1.18	32.68	167.9	104.2	12.71	8.16
NT-42	Normotensives	Female	23	No	single	Tertiary	Unemployed	No	No	Yes	23.1962	Normal	ID	ID+DD	ID+II	ID	60.18	111.5	74.5	97	2.61	1.05	0.88	1.96	0.38	3.25	0.83	29.7	142.7	106	61.56	6.86
NT-34	Normotensives	Female	25	Yes	single	Tertiary	Unemployed	No	Yes	Yes	26.0593	Overweight	DD	ID+DD	DD	DD+II	53.87	122	85	89.5	3	2.29	3.99	0.46	0.25	1.71	0.54	29.5	153.1	109.1	129.2	4.8
NT-56	Normotensives	Female	37	Yes	single	Tertiary	Unemployed	No	No	No	26.7089	Overweight	DD	ID+DD	DD	DD+II	88.23	123	81.5	92	3.75	0.98	2.43	2.5	0.27	5.01	0.59	29.17	126.2	108.3	128.9	7.07
NT-54	Normotensives	Female	21	No	single	Tertiary	Unemployed	No	No	No	21.1109	Normal	DD	ID+DD	DD	DD+II	79.89	108	69	92.5	3.6	2.56	0.57	0.42	0.62	1.84	1.36	28.26	144.2	99.2	72.27	5.27
NT-31	Normotensives	Female	25	No	single	Tertiary	Unemployed	No	No	Yes	19.152	Normal	DD	ID+DD	DD	DD+II	51.27	92.5	61.5	87	4.12	0.81	2.86	2.99	0.32	6.65	0.71	27.71	149.7	108.1	192	4.73
NT-23	Normotensives	Male	30	No	married	High school	Self-employed	No	No	No	25.0399	Overweight	ID	ID+DD	ID+II	ID	46.45	135.5	72	80	4.92	1.15	4.59	1.28	0.49	5.22	1.08	25.17	148.7	104.8	91.26	5.21
NT-55	Normotensives	Female	25	No	single	Tertiary	Unemployed	No	No	No	25.3313	Overweight	ID	ID+DD	ID+II	ID	84.58	104	56.5	65.5	5.35	2.04	0.38	2.83	0.48	3.43	1.05	22.79	147.7	110.3	111.9	8.48
NT-49	Normotensives	Female	25	#NULL!	single	Tertiary	Unemployed	No	Yes	Yes	16.4709	Underweight	DD	ID+DD	DD	DD+II	70.97	105.5	72.5	106.5	2.53	0.52	2.85	2.04	0.45	4.49	0.99	21.93	157.6	104.7	61.39	8.94
NT-8	Normotensives	Male	34	Yes	married	Tertiary	Self-employed	Yes	Yes	Yes	19.2526	Normal	DD	ID+DD	DD	DD+II	32.25	142	86.5	84	2.53	2.52	9.67	6.27	0.88	5.02	1.93	21.75	138.4	92.2	14.96	8.55
NT-61	Normotensives	Male	33	No	married	Tertiary	Unemployed	No	No	No	22.7913	Normal	DD	ID+DD	DD	DD+II	159.6	129	83	89	6	2.04	7.44	4.93	0.47	4.77	1.04	19.96	148.83	96.6	49.37	9.61
NT-60	Normotensives	Female	20	Yes	single	Tertiary	Unemployed	No	No	No	20.8429	Normal	ID	ID+DD	ID+II	ID	152.8	108	70.5	76.5	2.96	2.26	3.4	0.37	0.33	1.71	0.72	19.78	155.3	105	50.91	5.2
NT-15	Normotensives	Female	21	Yes	single	Tertiary	Unemployed	No	No	No	27.6185	Overweight	ID	ID+DD	ID+II	ID	40.23	108	72.5	74	2.6	1.27	4.36	1.96	0.27	8.83	0.6	19.66	147.6	106.3	1.369	9.61
HT-10	Hypertensives	Female	72	Yes	married	No formal education	Unemployed	No	No	No	28.2048	Overweight	ID	ID+DD	ID+II	ID	57.79	140	82.5	116.5	4.05	3.41	5.56	1.57	0.58	2.25	1.28	19.15	118.8	108.8	475.7	4.4
NT-62	Normotensives	Male	37	Yes	married	Tertiary	Gov't worker	No	No	Yes	25.5896	Overweight	DD	ID+DD	DD	DD+II	#NULL!	118	83.5	34.5	4.9	0.76	5.32	3.75	0.39	8.43	0.85	18.7	153.7	118.5	#NULL!	5.86
NT-40	Normotensives	Female	20	No	single	Tertiary	Unemployed	No	No	No	24.6826	Normal	ID	ID+DD	ID+II	ID	57.27	123	77	78.5	2.62	2.35	4.95	0.01	0.26	1.46	0.58	17.88	146.7	107.2	60.18	5.91
HT-65	Hypertensives	Female	60	No	married	No formal education	Self-employed	No	No	No	23.8832	Normal	DD	ID+DD	DD	DD+II	295.4	158.5	95.5	92	5.94	1.84	10.28	3.36	0.74	4.46	1.63	16.67	138.8	100.5	176.7	5.06
HT-50	Hypertensives	Female	58	Yes	married	No formal education	Unemployed	No	No	No	27.8866	Overweight	ID	ID+DD	ID+II	ID	105.4	162.5	97.5	74	4.21	1.61	4.57	2.04	0.91	3.61	2.01	16.52	134	109.9	129.3	4.99
HT-43	Hypertensives	Female	51	No	married	No formal education	Unemployed	No	No	Yes	28.1316	Overweight	II	II	ID+II	DD+II	96.27	124	79	86	7.15	0.69	5.45	0.76	0.85	8.21	1.88	16.27	124.2	107	55.15	5.48
NT-10	Normotensives	Female	24	No	single	Tertiary	Unemployed	No	No	Yes	19.3548	Normal	ID	ID+DD	ID+II	ID	38.75	118	76	61.5	2.53	0.17	3.87	4.05	0.07	5.9	0.16	15.71	156.6	108	71.14	4.7
NT-46	Normotensives	Female	24	No	single	Tertiary	Unemployed	No	No	Yes	19.3548	Normal	II	II	ID+II	DD+II	68.6	118	76	61.5	2.53	0.17	3.87	4.43	0.07	7.5	0.16	15.71	156.6	108	43.96	5.7
HT-45	Hypertensives	Female	46	No	married	No formal education	Unemployed	No	No	Yes	29.6449	Overweight	DD	ID+DD	DD	DD+II	98.44	177.5	92	107	5.83	1.04	9.78	2.95	0.37	#NULL!	0.82	10.75	128.1	104.9	10.11	8.55
NT-2	Normotensives	Female	24	Yes	single	Tertiary	Unemployed	No	No	No	25.5777	Overweight	DD	ID+DD	DD	DD+II	18.84	117.5	86	77.5	3.28	2.3	4.26	0.72	0.26	1.87	0.57	10.57	153.9	105	7.876	4.3
HT-13	Hypertensives	Female	52	Yes	married	High school	Gov't worker	No	No	Yes	32.0906	Obese	ID	ID+DD	ID+II	ID	62.95	150	91.5	76.5	4.48	0.4	5.92	4.25	0.81	5.82	1.79	9.48	137.6	107.9	144.4	7.4
HT-41	Hypertensives	Male	72	No	married	Tertiary	Gov't worker	No	No	Yes	18.4636	Underweight	ID	ID+DD	ID+II	ID	94.17	148	82.5	32	5.42	1.8	4.07	3.32	0.3	4.16	0.65	8.99	136.9	108.6	0.38	8.42
NT-47	Normotensives	Female	24	Yes	single	Tertiary	Unemployed	No	No	Yes	28.5976	Overweight	ID	ID+DD	ID+II	ID	68.6	127.5	79.5	91.5	5.2	4.19	3.17	0.54	0.47	1.62	1.03	8.89	144.7	105.3	43.96	4.24
NT-4	Normotensives	Female	24	No	single	Tertiary	Unemployed	No	No	No	28.1147	Overweight	II	II	ID+II	DD+II	24.75	124.5	75	89.5	4.82	1.47	5.21	1.28	0.45	4.77	1	7.73	142.5	108	331.7	8.28
NT-20	Normotensives	Female	21	Yes	single	Tertiary	Unemployed	No	Yes	Yes	21.1653	Normal	ID	ID+DD	ID+II	ID	44.7	118	76	95	3.8	3.37	4.6	0.13	0.3	1.47	0.66	7.71	146.3	112.6	38.96	4.9
NT-39	Normotensives	Male	31	Yes	single	High school	Self-employed	No	No	No	22.0739	Normal	ID	ID+DD	ID+II	ID	56.85	120.5	72.5	91.5	4.2	1.58	6.11	4.36	0.57	3.48	1.26	7.71	147.6	106.5	40.8	10.5
HT-57	Hypertensives	Female	65	No	married	No formal education	Unemployed	No	No	No	21.7731	Normal	ID	ID+DD	ID+II	ID	125.9	156	67.5	113	4.58	0.43	6.37	1.62	0.46	6.58	1.02	7.55	137.2	104.2	17.09	4.42
HT-69	Hypertensives	Male	50	Yes	married	No formal education	Self-employed	No	No	No	21.2177	Normal	ID	ID+DD	ID+II	ID	#NULL!	124.5	91.5	88	5.25	0.71	5.14	2.01	0.75	3.38	1.66	7.35	131.7	107.8	#NULL!	8.49
NT-7	Normotensives	Male	25	No	married	Primary	Self-employed	No	No	No	20.4491	Normal	ID	ID+DD	ID+II	ID	31.86	121.5	83.5	86.5	5.21	2.58	5.04	2.22	0.24	2.56	0.53	7.2	144.2	95.2	112.2	9.29708
NT-67	Normotensives	Male	33	No	single	Tertiary	Self-employed	No	No	Yes	20.6308	Normal	DD	ID+DD	DD	DD+II	#NULL!	129	80.5	79	4.25	1.84	7.37	2.02	0.39	3.02	0.85	6.84	139	103.3	#NULL!	10.01
NT-57	Normotensives	Male	27	Yes	single	High school	Self-employed	No	No	No	22.0283	Normal	DD	ID+DD	DD	DD+II	101.6	119	79.5	70	5.76	1.7	6.19	3.69	0.37	4.43	0.81	6.42	145.3	104.1	35.98	9.9
NT-51	Normotensives	Female	21	No	single	Tertiary	Unemployed	No	No	No	27.206	Overweight	ID	ID+DD	ID+II	ID	74.27	102	72.5	76.5	4.91	2.54	4.31	1.97	0.4	2.53	0.88	6.41	138.7	101.4	5.95	6.78
HT-68	Hypertensives	Female	49	Yes	married	Primary	Self-employed	No	No	No	21.1569	Normal	ID	ID+DD	ID+II	ID	#NULL!	116	69	91	6.63	1.74	7.08	0.84	0.6	0.41	2.11	6.26	99.1	111.8	#NULL!	14.5
NT-59	Normotensives	Male	31	Yes	married	No formal education	Self-employed	No	No	No	19.6539	Normal	DD	ID+DD	DD	DD+II	151.9	115	62	69.5	4.71	2.74	6.73	3.64	0.35	3.21	0.77	5.85	151.6	109	89.94	7.53951
HT-72	Hypertensives	Female	75	No	widow	No formal education	Unemployed	No	No	No	30.7574	Obese	ID	ID+DD	ID+II	ID	#NULL!	146.5	78	80.5	5.73	2.2	5.59	2.66	0.41	1.05	2.16	5.65	120	91.1	#NULL!	6.7
NT-26	Normotensives	Male	34	No	married	No formal education	Self-employed	No	No	No	16.9753	Underweight	ID	ID+DD	ID+II	ID	47.84	115	71	76.5	4.36	1.12	3.79	1.62	0.43	5.09	0.95	5.57	144.7	103.9	27.79	10.01
NT-35	Normotensives	Male	27	Yes	married	Tertiary	Gov't worker	No	No	No	20.7031	Normal	ID	ID+DD	ID+II	ID	55.26	123.5	70.5	48	4.23	1.69	5.71	2.14	0.4	3.27	0.89	5.51	133.9	106.4	24.34	7.49
NT-22	Normotensives	Male	40	No	married	No formal education	Gov't worker	No	No	No	27.7257	Overweight	DD	ID+DD	DD	DD+II	46.19	151.5	88.5	76.5	6.05	2.74	5.77	2.15	1.16	2.89	2.56	5.43	143.1	104.9	34.28	7.5513
NT-58	Normotensives	Female	20	No	single	Tertiary	Unemployed	No	No	Yes	19.1207	Normal	DD	ID+DD	DD	DD+II	114.7	121	75.5	93	3.34	2.88	4.76	0.24	0.22	1.52	0.48	5.43	149.1	105.5	6.15	7.16944
NT-5	Normotensives	Male	40	No	married	Primary	Self-employed	No	No	No	17.9931	Underweight	ID	ID+DD	ID+II	ID	28.58	128.5	85.5	104	6.91	1.06	4.48	1.36	0.26	5.53	0.57	5.31	149.6	97.9	49.71	7.42
NT-48	Normotensives	Female	24	No	single	Tertiary	Unemployed	No	Yes	No	21.1111	Normal	ID	ID+DD	ID+II	ID	70.64	99	71.5	76	4.95	3.76	3.18	0.84	0.35	1.72	0.78	5.3	136.7	105.5	43.25	5.9
HT-1	Hypertensives	Male	42	No	married	Tertiary	Gov't worker	No	No	Yes	32.0864	Obese	ID	ID+DD	ID+II	ID	29.84	129.5	87	77	8.52	1.91	5.75	1.73	0.79	0.98	1.57	5.28	114	111.2	108.8	7.7
NT-9	Normotensives	Female	23	Yes	single	Tertiary	Unemployed	No	No	No	29.6698	Overweight	DD	ID+DD	DD	DD+II	33.31	129	93	74	4.3	2.96	3.5	0.63	0.71	1.9	1.56	5.24	148.6	103.1	24.21	4.45104
NT-65	Normotensives	Male	22	No	single	High school	Self-employed	No	No	No	22.3863	Normal	DD	ID+DD	DD	DD+II	#NULL!	114.5	74	83	5.34	1.7	4.46	2.58	0.18	3.43	0.39	5.24	146.4	100	#NULL!	6.8
NT-21	Normotensives	Female	23	Yes	single	Tertiary	Unemployed	No	No	No	27.0559	Overweight	DD	ID+DD	DD	DD+II	44.86	131	85.5	89.5	3.79	2.77	4.19	0.71	0.31	1.79	0.69	5.22	141.1	108.3	46.41	5.68132
NT-38	Normotensives	Female	26	No	single	Tertiary	Unemployed	No	No	No	27.143	Overweight	DD	ID+DD	DD	DD+II	56.42	111	82	85	6.98	2.71	4.4	3.82	0.45	3.37	0.98	5.18	143.1	109.2	127.8	7.32008
NT-33	Normotensives	Male	33	Yes	married	High school	Self-employed	No	No	No	22.2753	Normal	DD	ID+DD	DD	DD+II	53.08	130	76.5	27	5.49	3.02	5.83	2.41	0.4	2.53	0.89	5.03	137.5	121.9	84.43	8.11374
NT-3	Normotensives	Male	23	No	married	No formal education	Self-employed	No	No	No	20.2643	Normal	ID	ID+DD	ID+II	ID	20.86	122	80.5	69	4.06	3.26	4.11	0.65	0.2	1.65	0.43	4.89	149.8	105.7	236.7	4.3
NT-52	Normotensives	Female	25	Yes	single	Tertiary	Unemployed	No	No	No	16.3304	Underweight	DD	ID+DD	DD	DD+II	74.85	106	66.5	85.5	3.06	2.4	4.67	0.38	0.28	1.67	0.62	4.81	145.4	98.5	358.7	5.49
HT-8	Hypertensives	Female	65	No	married	No formal education	Self-employed	No	No	No	20.0941	Normal	ID	ID+DD	ID+II	ID	57.7	201	91.5	78.5	4.42	2.2	4.18	1.37	0.61	2.62	1.34	4.77	138.1	100.9	195.3	9.9
HT-20	Hypertensives	Female	69	No	widow	No formal education	Self-employed	No	No	No	23.5547	Normal	DD	ID+DD	DD	DD+II	70.95	150.5	88.5	109.5	6.49	2	3.56	0.98	0.58	2.46	1.27	4.77	139	104.6	87.65	9.9
NT-43	Normotensives	Male	27	No	married	High school	Self-employed	No	No	No	20.6433	Normal	ID	ID+DD	ID+II	ID	63.04	125	71	68.5	3.96	1.33	5.03	4.36	0.83	11.42	1.83	4.77	149.2	97.3	23.79	4.63
NT-27	Normotensives	Male	23	No	married	Tertiary	Gov't worker	No	No	No	19.9219	Normal	ID	ID+DD	ID+II	ID	48.53	102	63.5	32	4.04	2.74	5.81	2.63	0.44	2.77	0.96	4.73	150.8	106	253.8	5.63369
HT-7	Hypertensives	Female	47	No	married	No formal education	Unemployed	No	No	No	28.5156	Overweight	ID	ID+DD	ID+II	ID	56.76	128	88.5	93	8.44	0.61	6.78	4.21	0.96	1.18	1.13	4.69	132.8	100.1	124.3	14.5
NT-29	Normotensives	Male	48	Yes	married	Tertiary	Gov't worker	No	No	Yes	28.0899	Overweight	DD	ID+DD	DD	DD+II	50.16	114	76	87	5.83	2.32	8.16	4.84	1	4.6	2.2	4.69	153.2	102.4	44.7	6.9
HT-38	Hypertensives	Female	62	No	married	No formal education	Unemployed	No	No	Yes	20.9566	Normal	ID	ID+DD	ID+II	ID	92.25	193.5	94.5	76	4.22	1.32	4.73	1.36	0.52	9.82	1.14	4.65	140.3	106.1	33.1	8.48
HT-21	Hypertensives	Female	47	No	married	No formal education	Unemployed	No	No	No	27.0002	Overweight	II	II	ID+II	DD+II	72.6	149	88.5	72.5	6.12	1.55	5.77	2.95	0.72	#NULL!	1.58	4.63	137.9	100.2	82.54	7.1
HT-2	Hypertensives	Female	58	No	widow	No formal education	Self-employed	No	No	No	23.8289	Normal	DD	ID+DD	DD	DD+II	41.43	133	91	100.5	6.38	1.01	7.04	1.53	0.84	0.32	1.55	4.62	103.9	89	90.07	14.5
NT-1	Normotensives	Female	24	Yes	single	Tertiary	Self-employed	No	No	No	22.0753	Normal	DD	ID+DD	DD	DD+II	6.82	114.5	81	84.5	5.9	2.61	3.89	3.06	0.23	2.96	0.5	4.62	142.1	108	132.1	7.5795
HT-62	Hypertensives	Female	55	No	married	High school	Self-employed	No	No	No	31.7862	Obese	ID	ID+DD	ID+II	ID	198.3	168	114	69	2.86	1.68	4.78	0.69	0.49	2.35	1.07	4.6	137.9	102.7	5.608	9.57
HT-31	Hypertensives	Female	74	No	married	No formal education	Unemployed	No	No	No	27.7906	Overweight	ID	ID+DD	ID+II	ID	85.56	170.5	109.5	77	4.05	1.67	7.88	1.76	0.62	3.35	1.36	4.58	140.5	106.9	55.22	9.61
NT-36	Normotensives	Female	25	Yes	single	Tertiary	Unemployed	No	Yes	Yes	22.8	Normal	DD	ID+DD	DD	DD+II	55.41	103	67.5	85.5	4.53	2.27	3.53	1.99	0.27	2.61	0.6	4.58	140.5	105.2	163.4	6.59
HT-29	Hypertensives	Female	43	No	married	No formal education	Self-employed	No	No	No	34.7014	Obese	II	II	ID+II	DD+II	83.18	167	112.5	99.5	4.76	1.07	4.55	4.05	0.84	5.87	1.84	4.57	139.7	103.1	13.91	6.06
NT-14	Normotensives	Male	20	No	single	High school	Self-employed	No	No	Yes	20.8717	Normal	ID	ID+DD	ID+II	ID	39.89	114.5	68.5	56	3.94	1.53	5.89	2.25	0.16	3.37	0.35	4.56	146.6	105.8	82.63	6.93
NT-66	Normotensives	Male	58	Yes	single	Tertiary	Unemployed	No	No	Yes	22.3094	Normal	DD	ID+DD	DD	DD+II	#NULL!	111.5	62.5	71.5	4.28	1.83	4.79	2.1	0.35	3.06	0.76	4.53	152.4	106.6	#NULL!	6.06
NT-44	Normotensives	Male	25	No	married	High school	Self-employed	No	No	No	20.7612	Normal	DD	ID+DD	DD	DD+II	64.68	126.5	84.5	60.5	3.79	1.87	4.52	2.42	0.23	3.16	0.51	4.51	145	109.4	169.8	4.99
HT-33	Hypertensives	Female	22	No	widow	No formal education	Self-employed	No	No	No	19.627	Normal	DD	ID+DD	DD	DD+II	87.3	155.5	88.5	72	6.36	1.03	4.78	3.44	0.31	6.41	0.68	4.5	139.9	104	191.9	8.41
HT-67	Hypertensives	Male	37	Yes	married	No formal education	Self-employed	No	No	No	22.1593	Normal	ID	ID+DD	ID+II	ID	#NULL!	137	88.5	71	6.47	0.39	6.41	0.99	0.9	1.22	1.03	4.49	100.4	103.3	#NULL!	7.3
HT-52	Hypertensives	Female	66	Yes	married	No formal education	Self-employed	No	No	No	26.9192	Overweight	DD	ID+DD	DD	DD+II	111.6	154	94	38.5	6.14	1.55	6.45	4.12	0.74	5.17	1.63	4.47	141.2	105.3	19.49	10.7
NT-17	Normotensives	Male	21	No	single	High school	Self-employed	No	No	No	20.4382	Normal	ID	ID+DD	ID+II	ID	44.05	61	39	51	4.1	1.47	6.57	0.76	0.15	8.21	0.32	4.47	147	113.2	24.75	5.49
HT-16	Hypertensives	Female	66	Yes	married	No formal education	Unemployed	No	No	No	30.8173	Obese	ID	ID+DD	ID+II	ID	66.04	142.5	81.5	82	5.41	2.39	5.44	2.61	0.44	3.14	0.96	4.46	140.9	105	205.9	8.17
HT-70	Hypertensives	Female	52	No	widow	No formal education	Unemployed	No	No	Yes	27.2443	Overweight	ID	ID+DD	ID+II	ID	#NULL!	137	88	68.5	4.26	1.93	3.67	3.95	0.53	0.8	2.3	4.46	140.6	81.2	#NULL!	14.5
HT-30	Hypertensives	Female	64	No	married	Tertiary	Retired	No	Yes	Yes	27.8509	Overweight	ID	ID+DD	ID+II	ID	84.87	138.5	86.5	87.5	4.88	2.01	6.31	3.71	0.59	4.33	1.29	4.45	140.6	109.3	10.21	8.16
HT-39	Hypertensives	Female	72	Yes	married	No formal education	Self-employed	No	No	No	26.3963	Overweight	ID	ID+DD	ID+II	ID	93.23	139	88.5	75.5	5.77	1.59	5.34	1.09	0.5	5.01	1.09	4.41	137.9	106.3	9.993	6.06
NT-32	Normotensives	Male	27	No	single	High school	Self-employed	Yes	Yes	Yes	20.679	Normal	ID	ID+DD	ID+II	ID	52.23	65.5	32	39.5	4.29	0.17	4.26	1.36	0.68	9.82	1.49	4.41	141.1	99.7	27.86	5
HT-11	Hypertensives	Female	54	Yes	married	Tertiary	Gov't worker	No	No	Yes	26.6049	Overweight	ID	ID+DD	ID+II	ID	57.8	123.5	85.5	68	4.24	1.51	3.96	2.57	0.16	3.88	0.36	4.39	141.2	104.6	25.03	8.4
HT-63	Hypertensives	Female	69	Yes	widow	Tertiary	Retired	No	Yes	No	23.3489	Normal	II	II	ID+II	DD+II	243.2	145	97	78.5	3.46	1.38	3.99	4.05	0.5	5.9	1.11	4.37	138.3	107.2	32.57	7.49
HT-71	Hypertensives	Female	55	Yes	married	No formal education	Self-employed	No	No	Yes	22.4219	Normal	ID	ID+DD	ID+II	ID	#NULL!	178	109	70	5.21	2.62	5.99	2.24	1.13	3.16	2.48	4.37	143.5	108.3	#NULL!	5.0787
NT-64	Normotensives	Male	85	Yes	married	High school	Self-employed	No	No	No	20.8331	Normal	DD	ID+DD	DD	DD+II	#NULL!	121	76	88.5	4.42	1.53	7.58	2.06	0.83	3.78	1.82	4.3	148.1	105.8	#NULL!	8.48
HT-35	Hypertensives	Male	60	Yes	married	High school	Self-employed	Yes	No	No	24.1696	Normal	DD	ID+DD	DD	DD+II	88.42	155	90.5	91	3.85	1.77	5.24	1.71	0.37	3	0.82	4.29	134.7	96.7	15.26	5.3
HT-49	Hypertensives	Female	44	No	married	No formal education	Self-employed	No	No	No	31.213	Obese	ID	ID+DD	ID+II	ID	105.2	142	101.5	93	6.1	1.67	4.67	3.87	0.56	5.04	1.24	4.27	142.1	105.1	4.378	5.13
HT-24	Hypertensives	Female	68	No	married	No formal education	Unemployed	No	No	No	29.6699	Overweight	ID	ID+DD	ID+II	ID	77.57	161.5	75	87.5	18.83	1.16	5.19	0.76	0.93	6.18	2.05	4.26	139	106.4	3.249	4.99
NT-50	Normotensives	Male	38	Yes	married	Tertiary	Self-employed	No	No	No	25.0135	Overweight	DD	ID+DD	DD	DD+II	72.68	149	102.5	76	4.81	2.4	5.14	1.66	1.08	2.8	2.37	4.26	148.2	103.7	177.7	8.28
HT-40	Hypertensives	Female	56	Yes	widow	Primary	Self-employed	Yes	No	No	27.8656	Overweight	ID	ID+DD	ID+II	ID	93.83	141	77.5	84.5	5.8	1.68	6.79	2.89	1.23	4.77	2.71	4.25	140.3	104.9	365.5	8.48
HT-15	Hypertensives	Male	64	No	married	No formal education	Self-employed	Yes	No	No	20.3826	Normal	ID	ID+DD	ID+II	ID	64.51	115.5	81.5	66	4.83	2.18	4.85	2.31	0.36	3.07	0.79	4.24	139.9	101.1	92.26	7.49
NT-71	Normotensives	Male	53	No	married	High school	Self-employed	No	No	No	28.6851	Overweight	ID	ID+DD	ID+II	ID	#NULL!	180.5	109	80.5	6.06	1.73	4.7	3.38	0.95	4.58	2.09	4.23	145.3	104.1	#NULL!	6.02
HT-34	Hypertensives	Male	59	No	married	No formal education	Self-employed	No	No	No	22.7573	Normal	ID	ID+DD	ID+II	ID	87.75	149	103	79	4.5	1.57	5.43	1.96	0.2	3.96	0.43	4.22	136.2	99.2	247.2	5.8
HT-42	Hypertensives	Male	60	No	married	Primary	Unemployed	No	No	No	24.9928	Normal	DD	ID+DD	DD	DD+II	94.45	139	77	110.5	5.42	1.52	5.44	3.42	0.48	4.92	1.06	4.22	135.4	100.2	55	8.55
HT-26	Hypertensives	Female	52	No	widow	No formal education	Unemployed	No	No	Yes	23.3474	Normal	II	II	ID+II	DD+II	80.58	107	78.5	82	6.57	1.06	4.45	4.36	0.4	5.8	0.87	4.2	140.6	102.3	52.97	4.51
HT-56	Hypertensives	Female	72	Yes	married	No formal education	Self-employed	No	No	No	31.9922	Obese	DD	ID+DD	DD	DD+II	121.8	141.5	90.5	100	4.61	2.09	5.54	1.77	0.75	3.05	1.65	4.19	138.7	100.9	65.2	4.63
HT-46	Hypertensives	Female	50	Yes	married	No formal education	Self-employed	No	No	Yes	24.9121	Normal	ID	ID+DD	ID+II	ID	102.9	130	90.5	76.5	6.4	1.89	4.28	3.93	0.58	4.68	1.27	4.18	147.1	102.7	201.2	10.39
HT-48	Hypertensives	Female	58	No	married	Tertiary	Gov't worker	No	No	Yes	34.1363	Obese	ID	ID+DD	ID+II	ID	105	81	90.5	61	6.17	1.58	5	1.36	0.98	5.39	2.15	4.18	138	97.9	75.71	8.42
HT-27	Hypertensives	Female	56	Yes	widow	High school	Unemployed	No	No	Yes	35.1973	Obese	DD	ID+DD	DD	DD+II	81.48	166	92.5	81	8.2	1.96	5.21	5.38	0.86	5.78	1.9	4.17	136.9	96.3	433.5	8.48
NT-11	Normotensives	Male	26	No	married	No formal education	Self-employed	No	No	Yes	23.6407	Normal	DD	ID+DD	DD	DD+II	39.72	124	80.5	80.5	3.62	1.4	5.32	4.25	0.66	5.82	1.46	4.17	145.3	106	39.92	9.91
HT-5	Hypertensives	Male	54	No	married	No formal education	Self-employed	No	No	No	27.2266	Overweight	ID	ID+DD	ID+II	ID	50.91	116.5	82.5	76	6.62	1.04	4.6	2.64	0.92	6.11	2.03	4.16	141.9	106.4	40.46	9.94
HT-14	Hypertensives	Female	73	Yes	single	High school	Self-employed	No	Yes	No	28.8416	Overweight	DD	ID+DD	DD	DD+II	64.13	167.5	97	80.5	5.1	1.94	5.01	2.72	0.35	3.57	0.77	4.14	142.1	108.8	564.7	5.13
HT-36	Hypertensives	Female	40	Yes	married	Tertiary	Gov't worker	No	Yes	Yes	30.8044	Obese	DD	ID+DD	DD	DD+II	89.35	134	88.5	94.5	5.73	1.53	5.87	3.19	1.01	5.17	2.22	4.14	140.8	105.6	166.7	6.78
HT-58	Hypertensives	Male	56	Yes	married	No formal education	Self-employed	No	No	Yes	26.4218	Overweight	ID	ID+DD	ID+II	ID	139	149.5	102.5	69	5.86	1.71	3.87	3.51	0.64	4.73	1.4	4.13	142	93.1	12.57	5.5
HT-18	Hypertensives	Female	53	Yes	married	High school	Self-employed	No	No	No	27.9068	Overweight	II	II	ID+II	DD+II	69.5	144.5	100.5	66.5	5.07	1.2	7.14	2.95	0.48	10.52	1.06	4.12	135	98.5	172	8.16
HT-22	Hypertensives	Female	22	Yes	divorced	High school	Retired	No	No	No	32.2997	Obese	ID	ID+DD	ID+II	ID	73.46	154.5	96.5	69	4.69	2.78	5.33	2.05	0.5	2.65	1.09	4.12	140.7	101.8	229.9	7.54336
HT-28	Hypertensives	Male	26	No	married	No formal education	Self-employed	Yes	No	No	20.6623	Normal	ID	ID+DD	ID+II	ID	81.6	134	82	111.5	11.13	1.05	3.78	3.21	0.24	4.97	0.52	4.11	139.8	101.7	74.17	6.12
HT-17	Hypertensives	Female	72	No	married	No formal education	Self-employed	No	No	No	33.2549	Obese	DD	ID+DD	DD	DD+II	67.9	137.5	65	86	6.14	1.72	11.63	3.47	0.95	4.93	2.08	4.07	137.4	99	32.92	5.1
NT-18	Normotensives	Male	30	No	#NULL!	High school	Self-employed	No	No	Yes	28.6851	Overweight	ID	ID+DD	ID+II	ID	44.66	128	87	50	22.62	2.18	4.81	1.73	0.9	2.89	1.98	4.07	154.7	86.4	2.885	9.57
HT-3	Hypertensives	Female	54	No	married	No formal education	Unemployed	No	No	No	24.5554	Normal	ID	ID+DD	ID+II	ID	42.24	157.5	87.5	98.5	7.5	1.91	5.96	3.39	0.66	4.31	1.45	4.03	142.1	108.9	27.2	9.97
HT-9	Hypertensives	Female	37	No	married	No formal education	Self-employed	No	No	No	28.179	Overweight	II	II	ID+II	DD+II	57.78	127.5	70.5	92.5	8.05	1.09	4.92	4.25	0.47	6.23	1.03	4.03	139.8	101.4	27.82	5.06
HT-54	Hypertensives	Female	53	No	married	No formal education	Self-employed	No	No	No	28.2203	Overweight	ID	ID+DD	ID+II	ID	118.6	103	76.5	84.5	8.33	0.58	4.38	1.9	1.05	0.79	0.66	4.02	138.7	112.7	207.4	14.5
NT-37	Normotensives	Female	23	Yes	single	Tertiary	Unemployed	No	Yes	No	35.6413	Obese	DD	ID+DD	DD	DD+II	56.25	104.5	73.5	86	5.68	2.39	2.9	2.3	0.99	3.11	2.17	4	145.4	98.5	129.1	6.3
NT-24	Normotensives	Female	18	No	single	Tertiary	Unemployed	No	No	No	20.1531	Normal	II	II	ID+II	DD+II	47.56	102.5	77	89	5.21	3.67	5.08	1.01	0.53	1.86	1.17	3.99	144	102.8	6.116	5.62
HT-60	Hypertensives	Female	62	Yes	married	No formal education	Unemployed	No	No	No	23.4224	Normal	ID	ID+DD	ID+II	ID	149.7	161.5	104	75	3.58	1.68	3.96	1.42	0.48	2.94	1.05	3.98	143.9	109.1	7.641	4.63
HT-19	Hypertensives	Female	53	No	married	No formal education	Self-employed	No	No	No	28.0082	Overweight	ID	ID+DD	ID+II	ID	70.42	141.5	83	88	5.41	1.91	22.87	2.18	1.32	3.91	2.91	3.95	135.3	106.4	53.13	9.44
HT-25	Hypertensives	Female	62	Yes	widow	No formal education	Unemployed	No	No	No	34.1596	Obese	II	II	ID+II	DD+II	80.23	170	108.5	91	9.06	2.86	3.71	0.32	0.53	1.79	1.16	3.94	143.3	103.1	126.6	10.2365
HT-44	Hypertensives	Female	67	No	married	No formal education	Self-employed	No	No	No	26.3892	Overweight	ID	ID+DD	ID+II	ID	97.09	130.5	68	72.5	6.16	1.65	7.34	2.01	0.21	5.15	0.47	3.94	141.5	106.2	279.3	9.97
HT-55	Hypertensives	Female	47	Yes	divorced	High school	Self-employed	No	No	No	30.7387	Obese	DD	ID+DD	DD	DD+II	120.7	153.5	92.5	87.5	4.62	1.51	10.59	2.01	1.02	3.38	2.25	3.94	142	105.8	223.6	6.74
HT-6	Hypertensives	Female	69	Yes	married	No formal education	Unemployed	Yes	No	No	23.6336	Normal	II	II	ID+II	DD+II	52.85	122	73	78.5	8.7	2.42	4.17	1.33	0.42	2.38	0.93	3.93	141.2	102.5	25.01	6.74
NT-19	Normotensives	Male	27	No	single	High school	Self-employed	No	No	No	25.2595	Overweight	DD	ID+DD	DD	DD+II	44.67	105.5	57.5	67	4.93	2.15	3.79	1.04	0.6	2.31	1.31	3.92	141.9	99.7	116.2	4.45
HT-23	Hypertensives	Female	55	No	married	No formal education	Self-employed	No	No	No	23.4337	Normal	ID	ID+DD	ID+II	ID	74.41	161.5	109	97	4.59	1.91	4.89	2.51	0.17	3.32	0.38	3.87	126.8	100	295.1	8.16
HT-47	Hypertensives	Female	60	No	married	Primary	Self-employed	No	No	No	23.2586	Normal	DD	ID+DD	DD	DD+II	104.3	142	93	38.5	4.44	1.76	3.81	2.43	0.25	3.48	0.54	3.87	146.2	104.6	4.94	5.4
HT-37	Hypertensives	Female	66	No	married	No formal education	Unemployed	No	No	No	25.1421	Overweight	DD	ID+DD	DD	DD+II	90.79	154	96	80	5.55	3.98	7.5	1.22	0.35	1.93	0.76	3.86	123.8	102.9	0.482	4.4
HT-32	Hypertensives	Male	64	Yes	married	Primary	Self-employed	No	No	No	20.6428	Normal	II	II	ID+II	DD+II	87.12	195	115	88.5	4.82	1.41	5.85	1.62	0.42	6.58	0.92	3.76	134.4	100.9	68.96	8.17
HT-53	Hypertensives	Male	67	Yes	married	No formal education	Self-employed	No	No	No	25.1251	Overweight	II	II	ID+II	DD+II	115.3	153.5	118.5	76.5	3.51	1.59	3.59	4.43	0.62	3.05	1.36	3.76	143.2	95.7	32.64	5.06
HT-51	Hypertensives	Female	47	Yes	married	No formal education	Unemployed	No	No	No	38.5187	Obese	DD	ID+DD	DD	DD+II	107.2	135	92	75	5.64	1.73	4.35	3.26	0.65	4.5	1.42	3.74	142.2	105.1	0.269	5.4
HT-61	Hypertensives	Female	73	No	married	No formal education	Unemployed	No	No	Yes	18.4417	Underweight	II	II	ID+II	DD+II	196.7	179.5	90.5	102.5	5.64	1.98	8.33	2.9	0.76	3.93	1.67	3.69	133.5	104.7	160.2	7.49
HT-64	Hypertensives	Female	47	Yes	married	No formal education	Self-employed	No	No	No	24.5913	Normal	II	II	ID+II	DD+II	275.6	167.5	105.5	77	6.55	1.64	4.63	0.76	1	5.51	2.2	3.55	140.3	106.5	6.625	10.39
HT-12	Hypertensives	Female	62	Yes	widow	No formal education	Unemployed	No	No	Yes	21.7278	Normal	ID	ID+DD	ID+II	ID	58.12	170	99.5	65.5	4.96	1.61	5.48	1.62	0.76	4.25	1.67	3.54	140.5	102.5	20.32	5.21
HT-4	Hypertensives	Female	58	No	married	No formal education	Self-employed	No	No	No	25.1409	Overweight	DD	ID+DD	DD	DD+II	44.49	145.5	80.5	85.5	8.42	1.03	4.48	3.08	0.37	6.01	0.81	3.44	143	109.2	321.1	8.78
HT-59	Hypertensives	Female	72	Yes	married	No formal education	Unemployed	No	No	Yes	25.6176	Overweight	ID	ID+DD	ID+II	ID	145.9	128	74	93.5	3.55	1.68	4.45	1	0.87	2.92	3.55	3.18	139.4	102.2	0.054	4.45
NT-25	Normotensives	Male	31	Yes	married	High school	Self-employed	Yes	No	No	22.3863	Normal	DD	ID+DD	DD	DD+II	47.67	126.5	85	80	22	1.97	3.78	1.41	0.4	2.51	0.88	2.94	169.7	75.6	19.9	4.45
NT-41	Normotensives	Male	35	No	married	No formal education	Self-employed	No	No	No	19.1512	Normal	II	II	ID+II	DD+II	59.9	114.5	69.5	90	22	1.07	1.66	4.43	0.1	2.03	0.23	2.19	176	56.4	485.6	10.5
